# Supplementary material for: Comparative Effectiveness of Urine vs. Stool Gluten Immunogenic Peptides Testing for Monitoring Gluten Intake in Coeliac Patients: A Systematic Review and Meta-Analysis
Source: Life (Basel). 2025 Oct 2;15(10):1548. doi: 10.3390/life15101548 (PMC12565526; doi:10.3390/life15101548)
Supplement: Supplementary file 1 [file life-15-01548-s001.zip]

Archive with 1 entries (1 files):
- life-3706648-supplementary.pdf
